# Supplementary material for: A Seroepidemiological Survey of Corynebacterium pseudotuberculosis Infection in South Tyrol, Italy
Source: Pathogens. 2022 Nov 9;11(11):1314. doi: 10.3390/pathogens11111314 (PMC9696596; doi:10.3390/pathogens11111314)
Supplement: Supplementary file 1 [file pathogens-11-01314-s001.zip]

Archive with 1 entries (1 files):
- pathogens-1942624-supplementary.pdf
